# Supplementary material for: Design of Active Fault-Tolerant Control System for Air-Fuel Ratio control of Internal Combustion engine using nonlinear regression-based observer model
Source: PLoS One. 2022 Dec 15;17(12):e0279101. doi: 10.1371/journal.pone.0279101 (PMC9754611; doi:10.1371/journal.pone.0279101)
Supplement: S1 Data — (ZIP) [file pone.0279101.s001.zip]

Archive with 5 entries (5 files):
- NLR Data Folder/300 rpm simulation results.fig
- NLR Data Folder/600 rpm simulation results.fig
- NLR Data Folder/Error Plotting.xlsx
- NLR Data Folder/Excel Sheet for Regression Analysis 300 rpm.xlsx
- NLR Data Folder/Excel Sheet for Regression Analysis 600 rpm.xlsx
