# Supplementary material for: Design of Active Fault-Tolerant Control System for Air-Fuel Ratio control of Internal Combustion engine using nonlinear regression-based observer model
Source: PLoS One. 2022 Dec 15;17(12):e0279101. doi: 10.1371/journal.pone.0279101 (PMC9754611; doi:10.1371/journal.pone.0279101)
Supplement: S1 Data — (ZIP) [file pone.0279101.s001.zip › NLR Data Folder/Error Plotting.xlsx]

## Sheet: Sheet1
Throttle Angle	Proposed	LR	GA
0	5.25	195	100
3	13.73	160	1.1
6	0.82	125	47.7
9	7.17	63.84	36.04
12	0.11	3.78	8.65
15	3.35	20.39	4.69
18	0.88	27.66	6.65
21	1.46	29.31	5.38
24	2.3	28.8	3.6
27	2.08	27.32	2.11
30	1.47	25.37	1.04
35	0.5	21.56	0.05
46	0.54	12.28	0.4
57	0.9	2.6	0.29
68	1.06	7.21	0.19
79	1.15	17.07	0.13
90	1.2	26.96	0.11
MAP Value	Proposed	LR	GA
0.05	40	199	11
0.1	24.38	53.6	1.44
0.15	1.18	12.85	19.36
0.2	1.05	18.03	14.28
0.25	2.38	17.35	10.22
0.3	2.38	14.87	7.82
0.35	1.52	11.66	6.82
0.4	0.24	8.09	6.86
0.45	1.03	4.32	7.55
0.5	1.94	0.44	8.48
0.55	2.46	3.2	9.53
0.6	2.6	6.21	10.53
0.65	2.16	8.47	11.09
0.7	1.06	9.83	10.87
0.75	0.65	10.1	9.67
0.8	2.63	8.81	7.52
0.85	4.13	5.43	4.94
0.9	3.41	1.34	3.48
0.95	4.45	15.05	8.05
