# Supplementary material for: Design of Active Fault-Tolerant Control System for Air-Fuel Ratio control of Internal Combustion engine using nonlinear regression-based observer model
Source: PLoS One. 2022 Dec 15;17(12):e0279101. doi: 10.1371/journal.pone.0279101 (PMC9754611; doi:10.1371/journal.pone.0279101)
Supplement: S1 Data — (ZIP) [file pone.0279101.s001.zip › NLR Data Folder/Excel Sheet for Regression Analysis 300 rpm.xlsx]

## Sheet: Sheet1
X	Y	Predicted Y (using equation 56)	R	R^2	SST		Error
0	0.0913	0.0960909	-0.00479089	2.29526e-05	0.425664		-5.24742
3	0.1136	0.0980075	0.0155925	0.000243127	0.397063		13.7258
6	0.1907	0.189135	0.0015648	2.4486e-06	0.305842		0.820556
9	0.3288	0.352374	-0.0235742	0.000555743	0.172166		-7.16977
12	0.5451	0.544494	0.000606462	3.67797e-07	0.0394536		0.111257
15	0.7446	0.719621	0.0249786	0.000623932	7.57924e-07		3.35464
18	0.8567	0.849202	0.00749821	5.62232e-05	0.0127624		0.875244
21	0.9149	0.928264	-0.0133642	0.000178602	0.0292994		-1.46073
24	0.9463	0.968086	-0.0217856	0.000474611	0.0410348		-2.30218
27	0.9643	0.984392	-0.0200924	0.000403705	0.0486514		-2.08363
30	0.9752	0.989502	-0.0143021	0.00020455	0.0535786		-1.46658
35	0.9853	0.990204	-0.00490393	2.40486e-05	0.0583563		-0.49771
46	0.994	0.988624	0.00537592	2.89005e-05	0.0626354		0.540837
57	0.9969	0.987902	0.00899847	8.09725e-05	0.0640953		0.902646
68	0.9981	0.987494	0.0106059	0.000112486	0.0647044		1.06261
79	0.9987	0.987175	0.0115249	0.000132823	0.06501		1.15399
90	0.9989	0.986878	0.0120222	0.000144532	0.065112		1.20354
			MSE	0.000193531	1.90543
Fitting Constants
A	B	SSR		MOD	R^2	R^2 Adj		SSE
0.00275661	2.2559	0.00329003		0.743729	0.998273	0.998158		0.01481
C	D
0.107056	0.0114808
X	Y	Predicted Y (using equation 58)	R	R^2	SST		Error
0.05	0	-0.413815	0.413815	0.171243	130		100
0.1	1.979	2.46148	-0.48248	0.232787	88.7881		-24.38
0.15	4.6869	4.63152	0.0553793	0.00306686	45.0891		1.18158
0.2	6.2586	6.32429	-0.0656854	0.00431457	26.4519		-1.04952
0.25	7.4714	7.64896	-0.177561	0.0315281	15.4476		-2.37655
0.3	8.4824	8.68467	-0.202268	0.0409125	8.52256		-2.38457
0.35	9.3572	9.49926	-0.142058	0.0201805	4.18015		-1.51817
0.4	10.1308	10.1554	-0.0245891	0.000604626	1.61529		-0.242717
0.45	10.8244	10.713	0.111409	0.0124121	0.333324		1.02924
0.5	11.4521	11.2304	0.221682	0.0491428	0.00253592		1.93573
0.55	12.0612	11.7651	0.296143	0.0877009	0.434885		2.45534
0.6	12.704	12.3737	0.330342	0.109126	1.69588		2.6003
0.65	13.4026	13.1125	0.290053	0.0841309	4.00343		2.16416
0.7	14.1879	14.0377	0.150156	0.0225469	7.76268		1.05834
0.75	15.1073	15.2051	-0.0977533	0.00955572	13.7312		-0.64706
0.8	16.2426	16.6701	-0.427517	0.182771	23.4339		-2.63207
0.85	17.7544	18.4885	-0.734054	0.538835	40.3563		-4.13449
0.9	20.0332	20.7155	-0.682289	0.465519	74.5021		-3.40579
0.95	24.4971	23.4066	1.09053	1.18925	171.488		4.45165
			MSE	0.171349	657.839
Fitting Constants
A	B	c	d	e	f	SSR	MOD	R^2	R^2 Adj	SSE
1.0183	73.292	104.449	57.774	0	0.196307	3.25562	11.4017	0.995051	0.99476	0.437615
