# Supplementary material for: Design of Active Fault-Tolerant Control System for Air-Fuel Ratio control of Internal Combustion engine using nonlinear regression-based observer model
Source: PLoS One. 2022 Dec 15;17(12):e0279101. doi: 10.1371/journal.pone.0279101 (PMC9754611; doi:10.1371/journal.pone.0279101)
Supplement: S1 Data — (ZIP) [file pone.0279101.s001.zip › NLR Data Folder/Excel Sheet for Regression Analysis 600 rpm.xlsx]

## Sheet: Sheet1
X	Y	Predicted Y (using equation 56)	R	R^2	SST		Error
0	0.0358	0.0490514	-0.0132514	0.0001756	0.286899		-37.0151
3	0.0443	0.0385422	0.00575782	3.31525e-05	0.277865		12.9973
6	0.073	0.0574077	0.0155923	0.000243121	0.248432		21.3594
9	0.1216	0.108736	0.0128642	0.000165488	0.202346		10.5791
12	0.1904	0.190103	0.000296693	8.80269e-08	0.145183		0.155826
15	0.2806	0.294761	-0.0141605	0.00020052	0.0845817		-5.04651
18	0.3944	0.412923	-0.0185232	0.000343109	0.0313394		-4.69655
21	0.5343	0.533628	0.000672494	4.52248e-07	0.00137859		0.125864
24	0.6634	0.646771	0.0166292	0.000276529	0.00845859		2.50666
27	0.7589	0.744795	0.0141047	0.000198944	0.0351452		1.85858
30	0.8253	0.823587	0.00171285	2.93385e-06	0.0644503		0.207543
35	0.8931	0.911526	-0.018426	0.000339519	0.103472		-2.06316
46	0.9553	0.976363	-0.0210631	0.000443655	0.147357		-2.20487
57	0.9766	0.982273	-0.0056733	3.21863e-05	0.164163		-0.580924
68	0.9855	0.982054	0.0034464	1.18777e-05	0.171454		0.349711
79	0.9898	0.981633	0.00816659	6.66932e-05	0.175034		0.825075
90	0.992	0.981218	0.0107824	0.00011626	0.17688		1.08693
			MSE	0.00015589	2.32444
Fitting Constants
A	B	SSR		MOD	R^2	R^2 Adj		SSE
0.000597144	2.3586	0.00265013		0.571429	0.99886	0.998784		0.0132919
C	D
0.0647422	0.0164295
X	Y	Predicted Y (using equation 58)	R	R^2	SST		Error
0.05	3.7985	3.63162	0.166877	0.0278479	294.01		4.39323
0.1	7.8143	7.3993	0.414999	0.172224	172.421		5.31077
0.15	10.3498	10.4036	-0.0538466	0.00289946	112.263		-0.520268
0.2	12.3572	12.7838	-0.426628	0.182012	73.7541		-3.45247
0.25	14.0618	14.6498	-0.587996	0.345739	47.3815		-4.18151
0.3	15.5608	16.1041	-0.543302	0.295177	28.992		-3.49148
0.35	16.9068	17.2465	-0.33973	0.115416	16.3088		-2.00943
0.4	18.132	18.1756	-0.0435837	0.00189954	7.91421		-0.240369
0.45	19.258	18.9891	0.268903	0.0723087	2.84671		1.39632
0.5	20.3	19.7845	0.515483	0.265723	0.41631		2.53933
0.55	21.3303	20.6591	0.67125	0.450576	0.148286		3.14693
0.6	22.4339	21.7097	0.724151	0.524394	2.21617		3.22793
0.65	23.6495	23.0336	0.615939	0.37938	7.31312		2.60445
0.7	25.0328	24.7274	0.305442	0.0932948	16.7083		1.22017
0.75	26.6716	26.888	-0.216359	0.046811	32.7914		-0.811195
0.8	28.719	29.6121	-0.893142	0.797702	60.4316		-3.10993
0.85	31.4829	32.9967	-1.51376	2.29146	111.043		-4.80819
0.9	35.7286	37.1382	-1.40963	1.98705	218.548		-3.94538
0.95	44.3714	42.1336	2.23784	5.00791	548.786		5.04342
			MSE	0.687359	1754.29
Fitting Constants
A	B	c	d	e	f	SSR	MOD	R^2	R^2 Adj	SSE
0.250468	128.818	176.901	96.1621	1.67077	0.195491	13.0598	20.9452	0.992556	0.992118	0.876484
